# Supplementary material for: On-Farm Welfare Assessment Protocol for Suckling Piglets: A Pilot Study
Source: Animals (Basel). 2020 Jun 10;10(6):1016. doi: 10.3390/ani10061016 (PMC7341312; doi:10.3390/ani10061016)
Supplement: Supplementary file 1 [file animals-10-01016-s001.zip]

Archive with 3 entries (3 files):
- Supplementary file_rev1/File S1-Farm questionnaire.docx
- Supplementary file_rev1/File S2-Qualitative behaviour assessment.xlsx
- Supplementary file_rev1/File S3-Descriptive analysis.xlsx
