# Supplementary material for: On-Farm Welfare Assessment Protocol for Suckling Piglets: A Pilot Study
Source: Animals (Basel). 2020 Jun 10;10(6):1016. doi: 10.3390/ani10061016 (PMC7341312; doi:10.3390/ani10061016)
Supplement: Supplementary file 1 [file animals-10-01016-s001.zip › Supplementary file_rev1/File S2-Qualitative behaviour assessment.xlsx]

## Sheet: Descriptive QBA
Descriptive Table. Mean values (± SD) of the descritptors used in the QBA obtained during the observations; and eigenvalues of the descriptors on the two principal dimensions (Dim 1 and 2). Farms: F1 and F2. Piglets’ age: T1= piglets at the age of 7 days; T2 = piglets at the age of 20 days old. Tail docking: TD = tail-docked piglets; UT= undocked tail piglets.
	F1				F2				Eigen values
	T1		T2		T1		T2
	UT	TD	UT	TD	UT	TD	UT	TD	Dim.1	Dim.2
active	85.0 (± 7.18)	83.5 (± 13.85)	78.1 (± 17.56)	90.0 (± 23.01)	42.0 (± 0.00)	39.4 (± 17.00)	70.9 (± 26.42)	40.0 (± 0.00)	0.804	0.304
relaxed	82.0 (± 38.88)	51.5 (± 9.75)	85.3 (± 11.36)	41.0 (± 27.61)	69.0 (± 0.00)	57.1 (± 24.58)	40.57 (± 27.44)	67.0 (± 0.00)	-0.123	-0.495
fearful	0.5 (± 0.51)	1.0 (±1.03)	18.0 (± 0.00)	4.3 (± 1.53)	2.0 (± 0.00)	15.4 (± 26.69)	57.2 (± 12.47)	15.0 (± 0.00)	-0.436	0.404
agitated	24.0 (± 24.62)	48.0 (± 18.47)	55.9 (± 37.7)	75.78 (± 34.26)	1.0 (± 0.00)	10.0 (± 16.51)	56.6 (± 40.1)	16.0 (± 0.00)	0.636	0.669
calm	83.5 (±32.32)	54.5 (± 3.59)	59.3 (± 26.85)	32.1 (± 24.03)	93.0 (± 0.00)	74.3 (± 28.31)	38.3 (± 27.3)	62.0 (± 0.00)	-0.355	-0.785
indifferent	1.0 (± 1.03)	1.5 (± 1.54)	3.3 (± 3.61)	1.9 (± 1.02)	60.0 (± 0.00)	24.7 (± 24.07)	36.1 (± 26.59(	13.0 (± 0.00)	-0.691	-0.14
frustrated	0.5 (± 0.51)	7.5 (± 7.69)	14.0 (± 15.49)	26.7 (± 7.67)	30.0 (± 0.00)	37.6 (± 22.85)	49.9 (± 12.49)	40.0 (± 0.00)	-0.644	0.412
friendly	33.5 (± 34.37)	41.0 (± 42.07)	61.4 (± 13.94)	46.9 (± 3.58)	47.0 (± 0.00)	40.3 (± 31.18)	40.3 (± 25.57)	46.0 (± 0.00)	0.332	0.424
bored	12.0 (± 10.26)	12.5 (± 1.54)	20.9 (± 1.03)	26.33 (± 21.48)	1.0 (± 0.00)	1.7 (± 3.71)	39.1 (± 25.73)	50.0 (± 0.00)	-0.355	0.403
playful	81.5 (± 24.11)	61 (± 0.00)	73.8 (± 51.12)	86.2 (± 25.57)	8.0 (± 0.00)	12.3 (± 6.05)	32.0 (± 40.54)	39.0 (± 0.00)	0.886	0.268
positively	108.0 (± 16.42)	54.5 (± 10.77)	61.7 (± 19.11)	45.78 (± 20.45)	56.0 (± 0.00)	44.0 (± 13.38)	39.2 (± 24.31)	55.0 (± 0.00)	0.412	-0.509
occupied
lively	91.5 (± 5.64)	93.0 (± 29.75)	76.5 (± 22.72)	74.33 (± 15.34)	63.0 (± 0.00)	50.4 (± 11.92)	64.48 (± 24.23)	54.0 (± 0.00)	0.791	-0.102
inquisitive	49.0 (± 46.17)	49.5 (± 12.82)	62.9 (± 29.95)	3.78 (± 2.05)	11.0 (± 0.00)	14.3 (± 18.67)	52.3 (± 25.24)	41.0 (± 0.00)	0.498	0.364
irritable	21.0 ( ± 19.49)	1.5 (± 1.54)	10.27 (± 11.36)	3.6 (± 4.09)	0.0 (± 0.00)	10.2 (± 12.05)	38.3 (± 27.92)	39.0 (± 0.00)	-0.14	0.458
content	47.0 (± 8.21)	47.0 (± 8.21)	25.53 (± 0.52)	31.4 (± 8.69)	34.0 (± 0.00)	45.5 (± 11.80)	16.67 (± 3.58)	13.0 (± 0.00)	0.262	-0.73
tense	0.0 (± 0.00)	0.0 (± 0.00)	18.2 (± 20.14)	32.89 (± 37.84)	13.0 (± 0.00)	21.5 (± 8.72)	74.5 (± 22.01)	52.0 (± 0.00)	-0.593	0.519
listless	0.0 (± 0.00)	0.0 (± 0.00)	80.6 (± 6.2)	67.89 (±12.78)	30.0 (± 0.00)	15.0 (± 15.39)	5.2 (± 5.63)	11.0 (± 0.00)	0.13	0.35
aimless	0.0 (± 0.00)	0.0 (± 0.00)	40.6 (± 44.93)	41.0 (± 27.61)	0.0 (± 0.00)	0.0 (± 0.00)	54.6 (± 2.56)	52.0 (± 0.00)	-0.491	0.521
happy	62.5 (± 12.82)	62.5 (± 12.82)	21.0 (± 23.24)	24.6 (± 4.09)	45.0 (± 0.00)	33.5 (± 11.8)	8.2 (± 4.09)	4.0 (± 0.00)	0.42	-0.575
distressed	0.0 (± 0.00)	0.0 (± 0.00)	7.47 (± 8.26)	0.0 (± 0.00)	56.0 (± 0.00)	38.0 (± 18.47)	39.1 (± 35.31)	3.0 (± 0.00)	-0.732	-0.306

## Sheet: Eigenvalues
Eigenvalues
	Dim.1	Dim.2	Dim.3	Dim.4	Dim.5
Variance	5.748	4.4	2.306	1.817	1.449
% of variance	28.742	22.002	11.529	9.086	7.246
Cumulative % of variance	28.742	50.744	62.273	71.359	78.605

## Sheet: Descriptors
Descriptors
	Coordinate					Correlation					Cos 2					Contribute
	Dim.1	Dim.2	Dim.3	Dim.4	Dim.5	Dim.1	Dim.2	Dim.3	Dim.4	Dim.5	Dim.1	Dim.2	Dim.3	Dim.4	Dim.5	Dim.1	Dim.2	Dim.3	Dim.4	Dim.5
active	0.804318	0.30417	0.11406	-0.205083	0.302385	0.804318	0.30417	0.11406	-0.205083	0.302385	0.646928	0.0925192	0.0130097	0.0420589	0.0914366	11.2541	2.10255	0.564195	2.31455	6.30969
relaxed	-0.122993	-0.495053	0.786948	-0.0608679	-0.0227231	-0.122993	-0.495053	0.786948	-0.0608679	-0.0227231	0.0151272	0.245077	0.619287	0.0037049	0.000516339	0.263155	5.56952	26.8568	0.203886	0.0356306
fearful	-0.435735	0.404387	-0.198195	0.51841	0.0197761	-0.435735	0.404387	-0.198195	0.51841	0.0197761	0.189865	0.163529	0.0392813	0.268749	0.000391093	3.30293	3.71629	1.70352	14.7896	0.0269878
agitated	0.635762	0.669302	-0.161513	-0.107955	0.21404	0.635762	0.669302	-0.161513	-0.107955	0.21404	0.404193	0.447965	0.0260865	0.0116543	0.0458132	7.03142	10.1802	1.1313	0.641349	3.16139
calm	-0.35525	-0.78496	0.399141	0.108122	-0.0470172	-0.35525	-0.78496	0.399141	0.108122	-0.0470172	0.126202	0.616163	0.159313	0.0116903	0.00221061	2.19544	14.0026	6.90898	0.643331	0.152546
indifferent	-0.690666	-0.139829	0.209215	-0.0272373	0.379558	-0.690666	-0.139829	0.209215	-0.0272373	0.379558	0.47702	0.0195523	0.0437708	0.00074187	0.144065	8.29832	0.444336	1.89822	0.0408261	9.94134
frustrated	-0.643688	0.41179	-0.336461	-0.297175	0.0003609	-0.643688	0.41179	-0.336461	-0.297175	0.0003609	0.414334	0.169571	0.113206	0.0883132	1.30249e-07	7.20783	3.85359	4.90943	4.85999	8.98799e-06
friendly	0.332047	0.423571	0.35774	0.154127	-0.462073	0.332047	0.423571	0.35774	0.154127	-0.462073	0.110255	0.179412	0.127978	0.0237552	0.213512	1.91802	4.07724	5.55007	1.30728	14.7336
bored	-0.354538	0.402947	0.535162	0.104531	0.264799	-0.354538	0.402947	0.535162	0.104531	0.264799	0.125697	0.162367	0.286398	0.0109267	0.0701183	2.18665	3.68987	12.4203	0.601311	4.8386
playful	0.886086	0.268025	0.164112	-0.115556	0.20759	0.886086	0.268025	0.164112	-0.115556	0.20759	0.785148	0.0718376	0.0269328	0.0133532	0.0430935	13.6586	1.63255	1.168	0.734846	2.97371
positively_occupied	0.411528	-0.509386	0.264965	0.350219	0.402676	0.411528	-0.509386	0.264965	0.350219	0.402676	0.169355	0.259474	0.0702065	0.122654	0.162148	2.94614	5.89668	3.04467	6.74979	11.1892
lively	0.791268	-0.101976	0.0425018	0.0637644	0.444409	0.791268	-0.101976	0.0425018	0.0637644	0.444409	0.626105	0.010399	0.0018064	0.0040659	0.1975	10.8918	0.236324	0.0783389	0.223752	13.6287
inquisitive	0.498056	0.363794	0.336238	0.480404	-0.104764	0.498056	0.363794	0.336238	0.480404	-0.104764	0.248059	0.132346	0.113056	0.230788	0.0109754	4.31529	3.00763	4.90293	12.7005	0.757373
irritable	-0.139529	0.4582	0.0278525	0.740696	-0.162323	-0.139529	0.4582	0.0278525	0.740696	-0.162323	0.0194683	0.209947	0.000775759	0.54863	0.0263486	0.338674	4.77116	0.0336426	30.1918	1.81822
content	0.262186	-0.730422	-0.467564	-0.00504784	-0.135841	0.262186	-0.730422	-0.467564	-0.00504784	-0.135841	0.0687412	0.533517	0.218616	2.54807e-05	0.0184528	1.19583	12.1245	9.48079	0.00140223	1.27336
tense	-0.593277	0.519069	-0.0847402	0.0604135	0.460237	-0.593277	0.519069	-0.0847402	0.0604135	0.460237	0.351978	0.269432	0.00718091	0.00364979	0.211818	6.12307	6.123	0.311417	0.200853	14.6167
listless	0.130237	0.349631	0.454456	-0.629719	-0.222376	0.130237	0.349631	0.454456	-0.629719	-0.222376	0.0169617	0.122242	0.20653	0.396547	0.0494509	0.295069	2.77801	8.95667	21.8225	3.41242
aimless	-0.491007	0.520535	0.462104	-0.139674	-0.179021	-0.491007	0.520535	0.462104	-0.139674	-0.179021	0.241088	0.270957	0.21354	0.019509	0.0320486	4.194	6.15763	9.26066	1.0736	2.21155
happy	0.420004	-0.575035	0.0785395	0.115383	-0.155902	0.420004	-0.575035	0.0785395	0.115383	-0.155902	0.176403	0.330665	0.00616845	0.0133133	0.0243053	3.06874	7.51454	0.267509	0.732649	1.67722
distressed	-0.731749	-0.305555	0.112873	-0.0549514	0.323949	-0.731749	-0.305555	0.112873	-0.0549514	0.323949	0.535457	0.0933638	0.0127402	0.00301966	0.104943	9.31491	2.12174	0.55251	0.166176	7.24173

## Sheet: Observations
Observation
	Coordinate					Cos2					Contribute to the variables
	Dim.1	Dim.2	Dim.3	Dim.4	Dim.5	Dim.1	Dim.2	Dim.3	Dim.4	Dim.5	Dim.1	Dim.2	Dim.3	Dim.4	Dim.5
T1_F1_UT	3.6183	-0.0389331	0.730795	2.4636	-0.0763407	0.570989	6.61081e-05	0.0232921	0.264703	0.000254173	15.1835	0.00229647	1.54405	22.2669	0.0268107
T1_F1_UT	1.41332	-4.25357	0.799486	0.265713	0.834653	0.0730449	0.661635	0.023374	0.00258189	0.0254755	2.31655	27.4113	1.84796	0.259026	3.20485
T2_F1_UT	-1.43688	0.612285	2.27136	-0.830667	-1.62212	0.139347	0.0253024	0.348198	0.0465704	0.177592	2.39444	0.567975	14.9156	2.53147	12.105
T2_F1_UT	3.57384	1.69669	1.58741	-0.450885	0.385833	0.512643	0.115545	0.10114	0.00815972	0.00597506	14.8127	4.36143	7.28533	0.745847	0.684849
T1_F1_TD	2.57969	-0.984093	-1.50996	-0.438902	1.0936	0.392202	0.0570751	0.13437	0.011353	0.0704845	7.71788	1.46722	6.59173	0.706731	5.50194
T1_F1_TD	2.1877	-0.973852	0.289234	0.589439	-1.36867	0.374956	0.0743001	0.00655394	0.0272195	0.146757	5.5506	1.43684	0.241864	1.27466	8.61773
T2_F1_TD	0.214753	0.992977	1.00256	-2.30719	-1.28594	0.00356953	0.0763156	0.0777958	0.412004	0.12799	0.0534859	1.49383	2.90598	19.5292	7.6074
T1_F2_UT	2.49288	2.89119	-1.56042	-1.66891	1.89443	0.232204	0.312334	0.090981	0.104071	0.134099	7.20719	12.6641	7.03971	10.2184	16.5103
T2_F2_UT	-1.80099	-2.248	0.281469	-0.797846	-0.0561414	0.238553	0.371667	0.0058267	0.0468165	0.000231807	3.76172	7.65624	0.229051	2.33537	0.0144998
T1_F2_TD	-1.84304	1.88048	1.04681	1.15041	-0.328376	0.248696	0.258905	0.0802297	0.0968957	0.00789484	3.93941	5.3575	3.16815	4.85536	0.496065
T1_F2_TD	-1.81063	-1.02762	-3.22926	-1.31584	-0.829795	0.158355	0.0510084	0.503706	0.0836335	0.0332594	3.80209	1.5999	30.1492	6.35222	3.16766
T1_F2_TD	-1.80099	-2.248	0.281469	-0.797846	-0.0561414	0.238553	0.371667	0.0058267	0.0468165	0.000231807	3.76172	7.65624	0.229051	2.33537	0.0144998
T1_F2_TD	-1.0692	-0.970286	-2.17378	2.36117	-0.690091	0.0592912	0.0488287	0.245079	0.289154	0.0246996	1.3258	1.42634	13.6616	20.4537	2.19084
T2_F2_TD	-4.6306	0.485137	1.41581	0.674134	2.84813	0.638026	0.00700315	0.0596452	0.0135225	0.24137	24.8678	0.356576	5.79539	1.66729	37.3178
T2_F2_TD	-1.68816	4.18559	-1.23299	1.10362	-0.74303	0.10904	0.670301	0.0581668	0.046601	0.0211237	3.30515	26.5422	4.39531	4.46846	2.53986
