# Supplementary material for: On-Farm Welfare Assessment Protocol for Suckling Piglets: A Pilot Study
Source: Animals (Basel). 2020 Jun 10;10(6):1016. doi: 10.3390/ani10061016 (PMC7341312; doi:10.3390/ani10061016)
Supplement: Supplementary file 1 [file animals-10-01016-s001.zip › Supplementary file_rev1/File S3-Descriptive analysis.xlsx]

## Sheet: BMs
Behavioural measures
	Mean	St.dev	Median	Min	Max
Inactive behaviours	58.6386	29.8302	61.9048	2.08333	100
Pen exploratory behavior	32.8477	33.003	25.8333	0	100
Negative social behaviour	6.66566	15.2059	0.001	0	100
Positive social behaviour	2.52684	6.88509	0.001	0	42.1053
Other active behaviours	45.4055	38.1447	42.4812	0	100
Play	7.21485	24.9849	0	0	100
Tail biting	7.93093	24.1807	0	0	100
Ear biting	4.31685	17.3843	0	0	100
Body biting	4.79814	17.4708	0	0	100
Fighting	9.74984	26.9023	0	0	100
Tail position curly	67.157	25.2597	70.7143	8.33333	100
Tail position hanging down	22.061	18.9198	18.4659	0.001	71.4286
Tail position tucked low	10.4532	13.5793	7.69231	0.001	69.2308

## Sheet: LHMs
Lesion and health parameters
	Mean	St.dev	Median	Min	Max
ear pt.0	84.5244	19.9926	100	91.2879	16.6667
ear pt.1	11.397	15.1292	66.6667	6.90476	0
ear pt.2	4.11616	8.31124	54.5455	0	0
ear lesion prevalence	15.5131	19.9795	83.3333	9.09191	0.002
ear lesion score	19.6293	26.6012	127.273	10.002	0.003
neck pt.0	76.96	19.0105	100	80	10
neck pt.1	12.5775	13.507	54.5455	8.33333	0
neck pt.2	10.1834	12.1597	50	8.33333	0
neck prevalence	22.7609	19.0714	90	20.0005	0.002
neck lesion score	32.9443	28.9951	130	29.6713	0.003
middle pt.0	96.5096	7.36855	100	100	57.1429
middle pt.1	2.53581	6.30663	42.8571	0	0
middle pt.2	0.956327	2.87866	14.2857	0	0
middle prevalence	3.49214	7.36807	42.8581	0.002	0.002
middle lesion score	4.44847	9.23996	50	0.003	0.003
hind quarters pt.0	97.9537	6.93033	100	100	33
hind quarters pt.1	1.06718	3.3356	16.6667	0	0
hind quarters pt.2	0.481007	1.92844	10	0	0
hind quarters prevalence	1.54818	4.01053	20	0.002	0.002
hind quarters lesion score	2.02919	5.33668	30	0.003	0.003
leg pt.0	96.0485	6.95932	100	100	61.5385
leg pt.1	1.34219	3.92941	18.1818	0	0
leg pt.2	2.61099	5.63646	30.7692	0	0
leg lesion score	6.56416	12.0395	69.2308	0.003	0.003
leg lesion prevalence	3.95318	6.95882	38.4615	0.002	0.002
tail pt.0	90.2819	11.9227	100	92.3077	41.6667
tail pt.1	7.21905	10.1021	50	0	0
tail pt.2	2.43817	4.71445	21.4286	0	0
tail prevalence	9.65722	11.9074	58.3333	7.69331	0.002
tail lesion score	12.0954	15.0323	66.6667	8.33533	0.003
tear staining pt.0	79.9001	20.8931	100	85.1648	7.69231
tear staining pt.1	16.1659	17.7054	64.2857	10	0
tear staining pt.2	3.65522	7.18556	36.3636	0	0
tear staining prevalence	19.8211	20.9089	92.3077	14.2867	0.002
tear staining score	23.4763	25.7711	127.273	17.4257	0.003
low body condition score	16.094	22.3646	100	8.33333	0
carpal lesion	32.7304	23.1643	100	30.7692	0
diarrhoea	5.21671	12.8321	100	0	0
further care	2.8526	7.88928	50	0	0
lameness	0.945908	3.26866	18.1818	0	0
